# Supplementary material for: Gut Microbiota and Bile Acids Mediate the Clinical Benefits of YH1 in Male Patients with Type 2 Diabetes Mellitus: A Pilot Observational Study
Source: Pharmaceutics. 2022 Sep 2;14(9):1857. doi: 10.3390/pharmaceutics14091857 (PMC9505101; doi:10.3390/pharmaceutics14091857)
Supplement: Supplementary file 1 [file pharmaceutics-14-01857-s001.zip]

Archive with 1 entries (1 files):
- pharmaceutics-1894473-supplementary.pdf
